# Supplementary material for: Reliability of the Athlete Food Choice Questionnaire in Diverse Settings
Source: Int J Environ Res Public Health. 2022 Aug 12;19(16):9981. doi: 10.3390/ijerph19169981 (PMC9407750; doi:10.3390/ijerph19169981)
Supplement: Supplementary file 1 [file ijerph-19-09981-s001.zip]

Archive with 1 entries (1 files):
- ijerph-1791774-supplementary.pdf
